# Supplementary material for: Conformational Preferences of Pyridone Adenine Dinucleotides from Molecular Dynamics Simulations
Source: Int J Mol Sci. 2022 Oct 6;23(19):11866. doi: 10.3390/ijms231911866 (PMC9570408; doi:10.3390/ijms231911866)
Supplement: Supplementary file 1 [file ijms-23-11866-s001.zip]

Archive with 1 entries (1 files):
- ijms-1903416-supplementary.pdf
